# Supplementary material for: ER-to-lysosome-associated degradation acts as failsafe mechanism upon ERAD dysfunction
Source: EMBO Rep. 2024 May 21;25(6):2773–85. doi: 10.1038/s44319-024-00165-y (PMC11169228; doi:10.1038/s44319-024-00165-y)
Supplement: Supplementary file 1 — Source data Fig. 2 [file 44319_2024_165_MOESM1_ESM.zip]

Archive with 52 entries (36 files):
- Figure 2/
- Figure 2/.DS_Store
- __MACOSX/Figure 2/._.DS_Store
- Figure 2/2A/
- Figure 2/2B/
- Figure 2/2C/
- Figure 2/2D/
- Figure 2/2E/
- Figure 2/2F/
- Figure 2/2G/
- Figure 2/2H/
- Figure 2/2I/
- Figure 2/2J/
- Figure 2/2K/
- Figure 2/2L/
- Figure 2/2M/
- Figure 2/2N/
- Figure 2/2O/
- Figure 2/2A/gel 35S.tif
- __MACOSX/Figure 2/2A/._gel 35S.tif
- Figure 2/2B/quantification.xlsx
- __MACOSX/Figure 2/2B/._quantification.xlsx
- Figure 2/2C/quantification.xlsx
- __MACOSX/Figure 2/2C/._quantification.xlsx
- Figure 2/2D/gel 35S.tif
- __MACOSX/Figure 2/2D/._gel 35S.tif
- Figure 2/2D/quantification.xlsx
- __MACOSX/Figure 2/2D/._quantification.xlsx
- Figure 2/2E/ha.tif
- Figure 2/2E/lamp.tif
- Figure 2/2F/.DS_Store
- __MACOSX/Figure 2/2F/._.DS_Store
- Figure 2/2F/ha.tif
- Figure 2/2F/lamp.tif
- Figure 2/2G/ha.tif
- Figure 2/2G/lamp.tif
- Figure 2/2H/ha.tif
- Figure 2/2H/lamp.tif
- Figure 2/2I/Quantification.xlsx
- __MACOSX/Figure 2/2I/._Quantification.xlsx
- Figure 2/2J/ha.tif
- Figure 2/2J/lamp.tif
- Figure 2/2K/ha.tif
- Figure 2/2K/lamp.tif
- Figure 2/2L/ha.tif
- Figure 2/2L/lamp.tif
- Figure 2/2M/ha.tif
- Figure 2/2M/lamp.tif
- Figure 2/2N/ha.tif
- Figure 2/2N/lamp.tif
- Figure 2/2O/Quantification.xlsx
- __MACOSX/Figure 2/2O/._Quantification.xlsx
