# Supplementary material for: ER-to-lysosome-associated degradation acts as failsafe mechanism upon ERAD dysfunction
Source: EMBO Rep. 2024 May 21;25(6):2773–85. doi: 10.1038/s44319-024-00165-y (PMC11169228; doi:10.1038/s44319-024-00165-y)
Supplement: Supplementary file 1 — Source data Fig. 2 [file 44319_2024_165_MOESM1_ESM.zip › Figure 2/2C/quantification.xlsx]

## Sheet: Foglio1
NHK	mock			KIF			KIF/BAF
10'	100			100			100
120'	49	37	49	80	53	54	99	64	83
