# Supplementary material for: ER-to-lysosome-associated degradation acts as failsafe mechanism upon ERAD dysfunction
Source: EMBO Rep. 2024 May 21;25(6):2773–85. doi: 10.1038/s44319-024-00165-y (PMC11169228; doi:10.1038/s44319-024-00165-y)
Supplement: Supplementary file 1 — Source data Fig. 2 [file 44319_2024_165_MOESM1_ESM.zip › Figure 2/2D/quantification.xlsx]

## Sheet: Foglio1
NHK
time
10'	100	100	100
120'	37	50	49
120' BafA1	43.5	46.5
