# Supplementary material for: ER-to-lysosome-associated degradation acts as failsafe mechanism upon ERAD dysfunction
Source: EMBO Rep. 2024 May 21;25(6):2773–85. doi: 10.1038/s44319-024-00165-y (PMC11169228; doi:10.1038/s44319-024-00165-y)
Supplement: Supplementary file 1 — Source data Fig. 2 [file 44319_2024_165_MOESM1_ESM.zip › Figure 2/2I/Quantification.xlsx]

## Sheet: Sheet1
ATZ-HA	NHK	NHK+KIF	NHK+PS
48.3	35.8491	65.2893	64.0351
57.4	23.913	29.4872	71.134
51.9	37.5	74.0864	67.3469
64.6	42.1687	61.5385	49.2063
70.4	24.1379	50	47.8261
70.2	36.1111	44.8179	55.102
69	16.6667	67.4286	45.8333
61.9	3.84615	31.0811	50.8065
68	43.4211	50	58.2781
46.5	26.2295	52.2936	52.0179
55.2	44.4444	41.3043	66.3462
71	20.339	33.3333	47.6923
61.6	34.0909	56.8627	59.6026
67.6	36.2205	52.1739
83.3	28.125	53.8462
76.2	45.4545	70.3846
63.8	23.7288	35.4
53.3	27.7778	26.7
	26.4706	52.4
		34.4
		66.7
		42.6
		25.3
Average	Average	Average	Average
63.3444	30.3418	48.5838	56.556
