# Supplementary material for: ER-to-lysosome-associated degradation acts as failsafe mechanism upon ERAD dysfunction
Source: EMBO Rep. 2024 May 21;25(6):2773–85. doi: 10.1038/s44319-024-00165-y (PMC11169228; doi:10.1038/s44319-024-00165-y)
Supplement: Supplementary file 1 — Source data Fig. 2 [file 44319_2024_165_MOESM1_ESM.zip › Figure 2/2O/Quantification.xlsx]

## Sheet: Sheet1
+Baf	+KIF +Baf	KIF w/o	+PS +Baf	PS w/o
40.5	55.9	31.1	55.6	20.3
11.3	41.5	16.4	66.4	16.2
36.9	14.7	11.6	21.3	19.9
11.4	55.6	10.3	59.1	10.2
9.1	64.1	10.2	52.7	10.5
16.3	29.5	25.9	43.6	19
31.9	28.4	22.1	58.5	24.5
37.7	21	11.6	50	8.3
12.7	35.8	12.5	52.5	20.4
23.8	55	39	66.7	2.5
23.8	39.9	18.6	26.4	2.5
21.9	70.5	24.8	36.6	3
14.8	35.4	11	62.5	13.2
42.4	35.7	9	62.6	27.4
27.3	43.4	12.2	66.7	17.4
12.6	60.8	43	50.9	10.7
45.6	50	18.8	45.3	17.8
35.5	50	21.5	53.7	21.9
28.8	54.6	10.4	54	8.9
16.1	70.3	12.8	46.2	14.5
14.3	37.7	38.6	61.7	25.9
42.7	44.7	11.2	61.5	11.3
20.6	71.4	20.6	51.4	31.8
32.9	31.4	8.8	54.8	18.2
24		10.5	60.3	6.6
16.9		5.2	56.6	16.2
2.1		2.5	60.9	13
6.8		4.1	58.5	8.1
31.1		3.8	61.7	17.7
6.6		8.5	57.6	3.2
11.9		8.9	62	8.9
				7.6
				16.9
average	average	average	average	average
22.9129	45.7208	15.9839	54.1387	14.3788
