# Supplementary material for: ER-to-lysosome-associated degradation acts as failsafe mechanism upon ERAD dysfunction
Source: EMBO Rep. 2024 May 21;25(6):2773–85. doi: 10.1038/s44319-024-00165-y (PMC11169228; doi:10.1038/s44319-024-00165-y)
Supplement: Supplementary file 2 — Source data Fig. 3 [file 44319_2024_165_MOESM2_ESM.zip]

Archive with 33 entries (26 files):
- Figure 3/
- Figure 3/.DS_Store
- __MACOSX/Figure 3/._.DS_Store
- Figure 3/3A/
- Figure 3/3B/
- Figure 3/3C/
- Figure 3/3D/
- Figure 3/3E/
- Figure 3/3F/
- Figure 3/3A/.DS_Store
- __MACOSX/Figure 3/3A/._.DS_Store
- Figure 3/3A/WB.tif
- __MACOSX/Figure 3/3A/._WB.tif
- Figure 3/3B/ha shCRTL.tif
- Figure 3/3B/lamp shCRTL.tif
- Figure 3/3B/sh edem ha.tif
- __MACOSX/Figure 3/3B/._sh edem ha.tif
- Figure 3/3B/sh edem lamp.tif
- Figure 3/3B/shEDEM ha.tif
- Figure 3/3B/shEDEM lamp.tif
- Figure 3/3C/Quantification.xlsx
- __MACOSX/Figure 3/3C/._Quantification.xlsx
- Figure 3/3D/WB GAPDH.tif
- Figure 3/3D/WB OS9.tif
- __MACOSX/Figure 3/3D/._WB OS9.tif
- Figure 3/3E/shCTRL_ha.tif
- Figure 3/3E/shCTRL_rab7.tif
- Figure 3/3E/shOS9A_ha.tif
- Figure 3/3E/shOS9A_rab7.tif
- Figure 3/3E/shOS9B_ha.tif
- Figure 3/3E/shOS9B_rab7.tif
- Figure 3/3F/Quantification.xlsx
- __MACOSX/Figure 3/3F/._Quantification.xlsx
