# Supplementary material for: ER-to-lysosome-associated degradation acts as failsafe mechanism upon ERAD dysfunction
Source: EMBO Rep. 2024 May 21;25(6):2773–85. doi: 10.1038/s44319-024-00165-y (PMC11169228; doi:10.1038/s44319-024-00165-y)
Supplement: Supplementary file 2 — Source data Fig. 3 [file 44319_2024_165_MOESM2_ESM.zip › Figure 3/3C/Quantification.xlsx]

## Sheet: Sheet1
sh Luc	sh EDEM
27.3	40.8
5.9	46.7
15	55.6
44.4	39
36.4	29.8
47.4	56.7
15.4	69.7
44.4	70.6
48.1	65.4
19.4	54.5
26.7	51.9
13	44.8
10	46.5
7.7	50
0	45.1
26.1	44.7
19.2	40.8
30.4	40
42.9	45.7
30	40
33.3	36.8
33.3	42.9
33.3	50
70	55.8
22.7	42.9
29.2
27.3
57.9
37
20
58.3
15
26.1
56
63.6
62.9
26.7
58.3
65.4
Average	Average
33.4872	48.268
