# Supplementary material for: ER-to-lysosome-associated degradation acts as failsafe mechanism upon ERAD dysfunction
Source: EMBO Rep. 2024 May 21;25(6):2773–85. doi: 10.1038/s44319-024-00165-y (PMC11169228; doi:10.1038/s44319-024-00165-y)
Supplement: Supplementary file 2 — Source data Fig. 3 [file 44319_2024_165_MOESM2_ESM.zip › Figure 3/3F/Quantification.xlsx]

## Sheet: Sheet1
sh Luc	sh OS9.1/9.2	sh OS9 oligo3
27.3	52.5	60
5.9	46.4	14.7
15	90.9	35.5
44.4	41.9	29.6
36.4	53.3	64
47.4	68.8	48.1
15.4	47.6	41.9
44.4	54.5	50
48.1	53.6	38.2
19.4	56.5	54.2
26.7	62.5	75
13	71.4	46.4
10	66.7	50
7.7	33.3	37.9
0	31.2	37.9
26.1	55	51.1
19.2	43.8	61.5
25	55.6	35.3
22.2	57.1
36.8	62.1
23.5	45.5
15.4	65.4
12.1	80
22.2	42.9
33.3	73.5
68.2	64.7
21.4	68.4
50	60.9
56.2	86.2
8.3	100
25.9	57.9
65	70.6
7.7	68.8
73.3	68.8
0	73.7
	68
average	average	average
27.7971	61.1111	46.1833
