# Supplementary material for: ER-to-lysosome-associated degradation acts as failsafe mechanism upon ERAD dysfunction
Source: EMBO Rep. 2024 May 21;25(6):2773–85. doi: 10.1038/s44319-024-00165-y (PMC11169228; doi:10.1038/s44319-024-00165-y)
Supplement: Supplementary file 3 — Source data Fig. 4 [file 44319_2024_165_MOESM3_ESM.zip]

Archive with 42 entries (30 files):
- Figure 4/
- Figure 4/.DS_Store
- __MACOSX/Figure 4/._.DS_Store
- Figure 4/4A/
- Figure 4/4B/
- Figure 4/4C/
- Figure 4/4D/
- Figure 4/4E/
- Figure 4/4F/
- Figure 4/4G/
- Figure 4/4H/
- Figure 4/4I/
- Figure 4/4J/
- Figure 4/4K/
- Figure 4/4A/WB.tif
- __MACOSX/Figure 4/4A/._WB.tif
- Figure 4/4B/ha CRISPR FAM.tif
- Figure 4/4B/lamp CRISPR FAM.tif
- Figure 4/4B/WT ha.tif
- Figure 4/4B/WT lamp.tif
- Figure 4/4C/Quantification.xlsx
- __MACOSX/Figure 4/4C/._Quantification.xlsx
- Figure 4/4D/ha.tif
- Figure 4/4D/lamp.tif
- Figure 4/4E/ha.tif
- Figure 4/4E/lamp.tif
- Figure 4/4F/ha.tif
- Figure 4/4F/lamp.tif
- Figure 4/4F/V5.tif
- Figure 4/4G/ha.tif
- Figure 4/4G/lamp.tif
- Figure 4/4G/V5.tif
- Figure 4/4H/ha.tif
- Figure 4/4H/lamp.tif
- Figure 4/4I/ha.tif
- Figure 4/4I/lamp.tif
- Figure 4/4I/V5.tif
- Figure 4/4J/ha.tif
- Figure 4/4J/lamp.tif
- Figure 4/4J/V5.tif
- Figure 4/4K/Quantification.xlsx
- __MACOSX/Figure 4/4K/._Quantification.xlsx
