# Supplementary material for: ER-to-lysosome-associated degradation acts as failsafe mechanism upon ERAD dysfunction
Source: EMBO Rep. 2024 May 21;25(6):2773–85. doi: 10.1038/s44319-024-00165-y (PMC11169228; doi:10.1038/s44319-024-00165-y)
Supplement: Supplementary file 3 — Source data Fig. 4 [file 44319_2024_165_MOESM3_ESM.zip › Figure 4/4C/Quantification.xlsx]

## Sheet: Sheet1
Mock	FAMKO
22.3	50.4
21	32.8
5.6	17
1.5	13
36.1	25
26.9	24.4
15.2	49.2
50.9	11.5
6.3	17.1
6.1	9.9
19.1	22.6
17	22.4
30	31.4
1.1	8.5
30.6	13.6
35.5	11.6
2.3	7.3
	16.1
	37.7
	42
	32.9
	4.8
	17.4
	14.5
	8.8
	8.5
	30.2
Average	Average
19.2647	21.6294
