# Supplementary material for: ER-to-lysosome-associated degradation acts as failsafe mechanism upon ERAD dysfunction
Source: EMBO Rep. 2024 May 21;25(6):2773–85. doi: 10.1038/s44319-024-00165-y (PMC11169228; doi:10.1038/s44319-024-00165-y)
Supplement: Supplementary file 3 — Source data Fig. 4 [file 44319_2024_165_MOESM3_ESM.zip › Figure 4/4K/Quantification.xlsx]

## Sheet: Sheet1
WT+KIF	FAMKO +KIF	FAMKO+FAM +KIF	FAMKO+FAMLIR +KIF	FAMKO +PS	FAMKO+FAM +PS	FAMKO+FAMLIR +PS
61.9	21.5	47.2	34.8	33.3	73.9	7.3
71.8	7.2	44.9	10.5	12.1	76.5	4.9
45.9	30.6	49.4	11.4	33.3	34.5	50
42.4	28.2	70.1	42.9	31.6	78	39.5
45.7	35.4	43.2	41.3	17.5	70.6	44.4
61.8	54.5	54.5	27	70.1	73.2	20.9
28.8	29.3	36	5.3	29.9	40.2	31
62.9	25.3	59.3	7.7	5.4	42.9	12.7
18.5	15	29.9	29.8	9.4	47	53.6
17.5	14.3	63.3	4.5	67.3	72.2	33.1
39.7	13.6	79.1	25.3	23.4	74.2	12.3
5.1	29.5	62.5	32.5	20	79.4	25
56.9	21.3	16.2	29.1	29.3	80	15.4
45.2	18.5	62.7	26.6	9.1	73.5	7
61.5	25.3	87.3	32.4	12.2	59.5	4.1
35.3	75.8	47.5	44.2	20.1	75.7	36.4
33.6	34.5	53.8	1.4	8	45.5	29.4
37.3	11.8	12.5	5.9	13.9	54.3	21.8
29	55.9	83.2	29.5	64.6	64.6	36.8
54.8	29.2	82.8	7.6	29.6	61.1	4
66.3	7	79.2	5.7	33.6	71.7	3.5
45	13.8	60.9	7.3	28.4	35.2	4.9
33	4.8	13.6	21.9	12.9	54.1	9.7
36	16.4	74.8	55.7	27	73.5	26.7
11	12.2	76.8	22	12.8	48.3	23.6
12.8	5.7	80.6	18.9	8.8	46.8	26.7
59.1	18.9	64	4	14.1	65.5	42.3
38	30	80.4	5.6	9.3	65.6	26.1
36.7	23.4	86.7	20.3	26.5	61.7	6.5
46.8	8.3	83.3	17.1	35.3	73.5	36
62.3	13.3	48.2	4.4	32.4		36.6
25.6	18.2	74.2	42.2			12.8
36.9	7.6	25.7	34.7			35
48.7	6.4	63.7	21.4			22.2
54.9	12.9	63.9	51.8			11.1
35.9		31.2	44.4
2.4		79.9	18.9
21.9			34.8
39.4			29.7
Average	Average	Average	Average	Average	Average	Average
40.2128	22.16	58.7162	23.3462	25.2	62.4233	23.2371
