# Supplementary material for: ER-to-lysosome-associated degradation acts as failsafe mechanism upon ERAD dysfunction
Source: EMBO Rep. 2024 May 21;25(6):2773–85. doi: 10.1038/s44319-024-00165-y (PMC11169228; doi:10.1038/s44319-024-00165-y)
Supplement: Supplementary file 4 — Source data Fig. 5 [file 44319_2024_165_MOESM4_ESM.zip]

Archive with 26 entries (17 files):
- Figure 5/
- Figure 5/.DS_Store
- __MACOSX/Figure 5/._.DS_Store
- Figure 5/5A/
- Figure 5/5B/
- Figure 5/5C/
- Figure 5/5D/
- Figure 5/5E/
- Figure 5/5F/
- Figure 5/5G/
- Figure 5/5H/
- Figure 5/5A/ha.tif
- Figure 5/5A/lamp .tif
- Figure 5/5B/ha.tif
- Figure 5/5B/lamp.tif
- Figure 5/5C/ha.tif
- Figure 5/5C/lamp.tif
- Figure 5/5D/WB ATG7.tif
- Figure 5/5D/WB LC3.tif
- Figure 5/5E/ha.tif
- Figure 5/5E/lamp.tif
- Figure 5/5F/WB.tif
- Figure 5/5G/ha.tif
- Figure 5/5G/lamp.tif
- Figure 5/5H/Quantification.xlsx
- __MACOSX/Figure 5/5H/._Quantification.xlsx
