# Supplementary material for: ER-to-lysosome-associated degradation acts as failsafe mechanism upon ERAD dysfunction
Source: EMBO Rep. 2024 May 21;25(6):2773–85. doi: 10.1038/s44319-024-00165-y (PMC11169228; doi:10.1038/s44319-024-00165-y)
Supplement: Supplementary file 4 — Source data Fig. 5 [file 44319_2024_165_MOESM4_ESM.zip › Figure 5/5H/Quantification.xlsx]

## Sheet: Sheet1
Mock	+KIF	PS	7KO +KIF	13KO +KIF
16.9	53.7	22.7	12.9	33.5
13.6	69.5	42.1	6.2	23.6
8.9	38.6	27.5	8.9	48.3
5.5	1.4	64.1	9	46.3
25.4	13.5	80	12.7	48.1
28.2	62.2	73.1	30	42.5
11.4	67.7	32.4	10.9	34.8
5.4	10.3	13.1	26.5	44.2
53.4	79.4	57.1	16.7	59.1
2.7	65.8	66.7	19.5	38.4
9.9	54.5	72.5	6.2	26
30.1	15.3	62.4	2	39.7
9.8	2.1	45.5	10.7	25.6
1.7	59.3	37.3	16.2	39.6
11.8	4.1	56.1	6.2	11.8
12.6	21.3	55.6	9.4	55.2
1.3	60	31.2	31.8	64.4
	40.7	23.1	19	63.6
	80	35.6	10.2	58.1
	72.2	16.7	1.2	43.1
	67.4	22.2	3.8	57.8
	50.9	19.1	7.6	64.7
	39.1	70.7	12.2	41.3
	56.3	48.6	22.5	75.3
	68.1	41.4	16.4	44.7
	20.1	45.6	24.1	37.7
	38.9	5.5	22.9	23.3
	8.8	50	11.7	51.3
	51.8	37.7	10.6	48.6
	42.9		26.9	51
	9.8		30.6	57.1
	17.8		24.7	65.1
	25.7		27.3	74.9
	30.3		4.4	53.3
	19.4		28.9	38.1
	20		2.8	36
	47.6		4	48.1
	52.5		2.5	43.5
	13		35.7	65.2
	11.5		16.4	57.7
	55.7		1.3	34.3
	30		37	61.1
	33.3		9.7	28.9
	41.6		7.9	30.7
	60		14.2	54.2
	48.3		12.9	45.4
	54.8			57.4
	40			28.6
	73.3			36.9
	43.6			53.6
	26.1
	20.3
	22.2
	36.5
	58.5
	58.3
	60
average	average	average	average	average
14.6235	40.807	43.2966	14.8957	46.234
