# Supplementary material for: ER-to-lysosome-associated degradation acts as failsafe mechanism upon ERAD dysfunction
Source: EMBO Rep. 2024 May 21;25(6):2773–85. doi: 10.1038/s44319-024-00165-y (PMC11169228; doi:10.1038/s44319-024-00165-y)
Supplement: Supplementary file 5 — Source data Fig. 6 [file 44319_2024_165_MOESM5_ESM.zip]

Archive with 53 entries (37 files):
- Figure 6/
- Figure 6/.DS_Store
- __MACOSX/Figure 6/._.DS_Store
- Figure 6/6A/
- Figure 6/6B/
- Figure 6/6C/
- Figure 6/6D/
- Figure 6/6E/
- Figure 6/6F/
- Figure 6/6G/
- Figure 6/6H/
- Figure 6/6I/
- Figure 6/6J/
- Figure 6/6K/
- Figure 6/6L/
- Figure 6/6M/
- Figure 6/6N/
- Figure 6/6O/
- Figure 6/6A/gel 35S.tif
- Figure 6/6B/quantification.xlsx
- __MACOSX/Figure 6/6B/._quantification.xlsx
- Figure 6/6C/quantification.xlsx
- __MACOSX/Figure 6/6C/._quantification.xlsx
- Figure 6/6D/ha.tif
- __MACOSX/Figure 6/6D/._ha.tif
- Figure 6/6D/lamp.tif
- Figure 6/6E/ha.tif
- Figure 6/6E/lamp.tif
- Figure 6/6F/ha.tif
- Figure 6/6F/lamp.tif
- Figure 6/6G/Quantification.xlsx
- __MACOSX/Figure 6/6G/._Quantification.xlsx
- Figure 6/6H/ha.tif
- Figure 6/6H/lamp.tif
- Figure 6/6I/ha.tif
- Figure 6/6I/lamp.tif
- Figure 6/6J/ha.tif
- Figure 6/6J/lamp.tif
- Figure 6/6J/v5.tif
- Figure 6/6K/ha.tif
- Figure 6/6K/lamp.tif
- Figure 6/6K/v5.tif
- Figure 6/6L/ha.tif
- Figure 6/6L/lamp.tif
- Figure 6/6M/ha.tif
- __MACOSX/Figure 6/6M/._ha.tif
- Figure 6/6M/lamp.tif
- Figure 6/6M/v5.tif
- Figure 6/6N/ha.tif
- Figure 6/6N/lamp.tif
- Figure 6/6N/v5.tif
- Figure 6/6O/Quantification.xlsx
- __MACOSX/Figure 6/6O/._Quantification.xlsx
