# Supplementary material for: ER-to-lysosome-associated degradation acts as failsafe mechanism upon ERAD dysfunction
Source: EMBO Rep. 2024 May 21;25(6):2773–85. doi: 10.1038/s44319-024-00165-y (PMC11169228; doi:10.1038/s44319-024-00165-y)
Supplement: Supplementary file 5 — Source data Fig. 6 [file 44319_2024_165_MOESM5_ESM.zip › Figure 6/6C/quantification.xlsx]

## Sheet: Sheet1
457D	mock		KIF		KIF/BAF
10'	100	100	100	100	100	100
120'	36	54	72	75	91	85
