# Supplementary material for: ER-to-lysosome-associated degradation acts as failsafe mechanism upon ERAD dysfunction
Source: EMBO Rep. 2024 May 21;25(6):2773–85. doi: 10.1038/s44319-024-00165-y (PMC11169228; doi:10.1038/s44319-024-00165-y)
Supplement: Supplementary file 5 — Source data Fig. 6 [file 44319_2024_165_MOESM5_ESM.zip › Figure 6/6G/Quantification.xlsx]

## Sheet: Sheet1
+Baf	+KIF+Baf	+PS +BAF
5	46.9	20
14	43.7	52.5
4.7	28.7	43.5
5.5	29.2	31.5
8.3	54.9	20.7
2	44.8	22.6
34	46.8	21
7.5	41.5	20.7
14	14.2	31.4
7.2	21.2	64.4
10.4	88.7	29.4
5.5	84	30.4
3.5	42.6	20.9
9.1	22.3	36.6
20	12.8	38.1
19	30.1	59
3.6	21.6	46.7
7.2	50.9
13.9	43.3
11.8	47.1
3.8	24.1
17.2	40.3
10	49.5
22.5	64.2
17.3	49.1
19.4	7.8
3.6	9.8
5.8	55.9
9.5	59.7
6.5	35.7
21.4	33
1.7	38.8
4.3	44.6
	43.2
	45.7
	45.7
	50.5
Average	Average	Average
10.5818	40.8892	34.6706
