# Supplementary material for: ER-to-lysosome-associated degradation acts as failsafe mechanism upon ERAD dysfunction
Source: EMBO Rep. 2024 May 21;25(6):2773–85. doi: 10.1038/s44319-024-00165-y (PMC11169228; doi:10.1038/s44319-024-00165-y)
Supplement: Supplementary file 5 — Source data Fig. 6 [file 44319_2024_165_MOESM5_ESM.zip › Figure 6/6O/Quantification.xlsx]

## Sheet: Sheet1
FAMKO	FAMKO +KIF	FAMKO+FAM +KIF	FAMKO+FAMLIR +KIF	FAMKO +PS	FAMKO+FAM +PS	FAMKO+FAMLIR +PS
32.8	12.1	32.1	20	19.1	36.5	13.1
17	9.1	48.7	35.8	37	47.1	24.6
13	12.4	43.3	26.3	22.2	41.7	18.1
25	29.4	61.9	12.2	20.4	39.5	46.2
24.4	33.6	31	38.1	27.2	67.9	13.7
11.5	10.8	57	8.3	31	57.1	25
17.1	22.9	66.7	12.7	18	25.2	4.5
9.9	9.8	73	20.7	28.1	42.7	20
22.6	31.3	43	11.6	9.5	68.1	14.8
22.4	2.1	50	18.9	14.5	26.8	4.9
31.4	35.4	32	30.6	9.6	38	12.3
8.5	5	58.8	12.2	6.8	50	48
13.6	31.7	44.9	21.5	11.2	67	29.3
11.6	9.5	55.6	15	26.8	43.2	29.6
7.3	7.5	50.3	15.9		16.7	38
16.1	14.5	72.4	18.1		54.9	2.4
37.7	43.3	49.8	17.2		50
32.9	14.1	35	24.1		50
4.8	11.8	32	24.3		40.2
17.4	7	74.1	14.5		47.2
14.5	12.5	45.5	9.2
8.8	6.7	40.2	8.1
8.5	28	24	29.9
30.2	20.8	40.5	5.2
	8.9	67.2	14.7
	20.8	50	8.6
	11.7	26.4	24.8
	18.8	84.2	11.2
	14.9	39.6	14.4
	33.9	47.1	16.4
	11.1	35.9	10.5
	9	52.3	5.9
	10	52.3	5.3
	20.2	38.8	3.9
	2.5	77.8	8.3
	23.1	56.6	5.6
	9.8		13.8
	19.2		20.3
	4.5		19.4
	23		16.9
			35.1
			16
			17.7
			6.8
			13.2
			26.3
			6.2
Average	Average	Average	Average	Average	Average	Average
18.2917	16.5675	49.7222	16.4191	20.1	45.49	21.5312
